# Supplementary material for: Is There a Need for Cultural Adaptation of the Last Aid Course?—A Mixed-Methods Study across the Danish-German Border
Source: Healthcare (Basel). 2022 Mar 31;10(4):658. doi: 10.3390/healthcare10040658 (PMC9031265; doi:10.3390/healthcare10040658)
Supplement: Supplementary file 1 [file healthcare-10-00658-s001.zip]

Archive with 1 entries (1 files):
- healthcare-1602326-supplementary.pdf
